# Supplementary material for: Trends in the Development of Antibody-Drug Conjugates for Cancer Therapy
Source: Antibodies (Basel). 2023 Nov 3;12(4):72. doi: 10.3390/antib12040072 (PMC10660735; doi:10.3390/antib12040072)
Supplement: Supplementary file 1 [file antibodies-12-00072-s001.zip]

Archive with 1 entries (1 files):
- antibodies-2638042-supplementary.pdf
